# Supplementary material for: Novel Texture Feature Descriptors Based on Multi-Fractal Analysis and LBP for Classifying Breast Density in Mammograms
Source: J Imaging. 2021 Oct 6;7(10):205. doi: 10.3390/jimaging7100205 (PMC8540831; doi:10.3390/jimaging7100205)
Supplement: Supplementary file 1 [file jimaging-07-00205-s001.zip]

Archive with 1 entries (1 files):
- jimaging-1379255-supplementary.pdf
